# Supplementary material for: Development and application of high-throughput screens for the discovery of compounds that disrupt ErbB4 signaling: Candidate cancer therapeutics
Source: PLoS One. 2020 Dec 30;15(12):e0243901. doi: 10.1371/journal.pone.0243901 (PMC7773179; doi:10.1371/journal.pone.0243901)
Supplement: S1 Data — The file was generated using Microsoft Excel and the file is in the Microsoft Excel.xlsx format. (XLSX) [file pone.0243901.s006.xlsx]

## Sheet: Figure 1a
Stimulation technique	Manual
ELISA technique	Manual
Ligand	Mock		10 nM NRG2β				10 nM NRG2β/Q43L
Measure	Abs450nm		Abs450nm	Signal-to-Noise (S/N)	Z'-factor (Z')		Abs450nm	Signal-to-Noise (S/N)	Z'-factor (Z')
Trial	Average		Average	S/N	Z'		Average	S/N	Z'
1	0.7465		4.48075	6.00234	0.692945		1.888	2.52914	0.692615
2	0.68475		4.365	6.37459	0.75025		1.74175	2.54363	0.706075
3	0.72475		3.43975	4.74612	0.655649		1.575	2.17316	0.614456
4	0.69875		3.74325	5.35707	0.520833		1.46225	2.09267	0.6416
5	0.62925		3.86025	6.13468	0.953466		1.45075	2.30552	0.852886
6	0.5895		4.215	7.15013	0.728297		1.4905	2.52841	0.737048
7	0.74225		4.096	5.51836	0.850533		1.54675	2.08387	0.395556
8	0.6485		3.9105	6.03007	0.686849		1.3465	2.07633	0.670459
Mean	0.683031		4.01381	5.91417	0.729853		1.56269	2.29159	0.663837
SD	0.0565162		0.343428	0.721188	0.1295		0.174382	0.213579	0.130199

## Sheet: Figure 1b
Stimulation technique	Semi-automated
ELISA technique	Manual
Ligand	Mock		10 nM NRG1β
Measure	Abs450nm		Abs450nm	Signal-to-Noise (S/N)	Z'-factor (Z')
Trial	Average		Average	S/N	Z'
1	0.250875		3.41538	13.6139	0.781428
2	0.24725		2.81475	11.3842	0.694742
3	0.242375		3.0885	12.7427	0.563403
4	0.42525		3.2905	7.7378	0.598867
5	0.4245		3.01475	7.10188	0.681819
6	0.80625		4.1415	5.13674	0.555051
Mean	0.399417		3.29423	9.61953	0.645885
SD	0.217574		0.46538	3.42921	0.0886736

## Sheet: Figure 1c
Stimulation technique	Semi-automated
ELISA technique	Semi-automated
Ligand	Mock		10 nM NRG1β
Measure	Abs450nm		Abs450nm	Signal-to-Noise (S/N)	Z'-factor (Z')
Trial	Average		Average	S/N	Z'
1	0.465125		3.77475	8.11556	0.734401
2	0.257375		3.22838	12.5435	0.715996
3	0.313375		3.66562	11.6972	0.5381
Mean	0.345292		3.55625	10.7854	0.662832
SD	0.10749	#DIV/0!	0.289143	2.35057	0.108413
